# Supplementary material for: Preliminary Physical and Chemical Characterization of By-Products from Cuban Coffee Production
Source: Foods. 2024 Oct 22;13(21):3348. doi: 10.3390/foods13213348 (PMC11545320; doi:10.3390/foods13213348)
Supplement: Supplementary file 1 [file foods-13-03348-s001.zip]

Archive with 1 entries (1 files):
- foods-3224530-supplementary.pdf
